# Supplementary material for: Exploration of the Dynamic Properties of Protein Complexes Predicted from Spatially Constrained Protein-Protein Interaction Networks
Source: PLoS Comput Biol. 2014 May 29;10(5):e1003654. doi: 10.1371/journal.pcbi.1003654 (PMC4038459; doi:10.1371/journal.pcbi.1003654)
Supplement: Dataset S2 — Contact frequency; relates to Figure 5C,D. All values for contact frequency (%) between protein distributions for all 18 members of the extended Arp2/3 complex. CF is provided for the 5 regions shown in Figure 4D at d = 8, 10 12, 15 or 20 nm. (XLS) [file pcbi.1003654.s002.xls]

## Sheet: 8nm
cluster 1	resolution 8nm
		Arc15	Arc18	Arc19	Arc35	Arc40	Arp2	Arp3	Sla1	Sla2	End3	Las17	Rvs167	Rvs161	Gyl1	Sec4	YNR065C	Myo5	Lsb3
Arc15		0	2.15558	0.187441	0	0	0.374883	0	0	0	0	0	0	0	0	0	0	0	0
Arc18		2.15558	0	15.3702	1.68697	4.77976	6.09185	6.18557	0	0	0.0937207	1.03093	0.0937207	0	0	0	0	0	0
Arc19		0.187441	15.3702	0	0.562324	0.374883	0.656045	0.281162	0	0	0	0.0937207	0	0	0	0	0	0	0
Arc35		0	1.68697	0.562324	0	0.468604	0	0	0	0	0	0	0.187441	0	0	0	0	0	0
Arc40		0	4.77976	0.374883	0.468604	0	0	0.0937207	0	0	0	0	0.468604	0.281162	0	0	0	0	0.562324
Arp2		0.374883	6.09185	0.656045	0	0	0	0.0937207	0	0	0	0	0	0	0	0	0	0	0
Arp3		0	6.18557	0.281162	0	0.0937207	0.0937207	0	0	0	0	0	0	0	0	0	0	0	0
Sla1		0	0	0	0	0	0	0	0	0	0	0	0	0	0	0	0	0	0
Sla2		0	0	0	0	0	0	0	0	0	0	0	0	0	0	0	0	0	0
End3		0	0.0937207	0	0	0	0	0	0	0	0	0	0	0	0	0.0937207	0	0	0.187441
Las17		0	1.03093	0.0937207	0	0	0	0	0	0	0	0	0	0	0	0	0	0	0.0937207
Rvs167		0	0.0937207	0	0.187441	0.468604	0	0	0	0	0	0	0	3.56139	0	0.0937207	0	0	4.40487
Rvs161		0	0	0	0	0.281162	0	0	0	0	0	0	3.56139	0	0.281162	0	0	0	0.281162
Gyl1		0	0	0	0	0	0	0	0	0	0	0	0	0.281162	0	4.87348	0	0	0
Sec4		0	0	0	0	0	0	0	0	0	0.0937207	0	0.0937207	0	4.87348	0	0	0	0
YNR065C		0	0	0	0	0	0	0	0	0	0	0	0	0	0	0	0	0	0
Myo5		0	0	0	0	0	0	0	0	0	0	0	0	0	0	0	0	0	0
Lsb3		0	0	0	0	0.562324	0	0	0	0	0.187441	0.0937207	4.40487	0.281162	0	0	0	0	0
cluster 2	resolution 8nm
		Arc15	Arc18	Arc19	Arc35	Arc40	Arp2	Arp3	Sla1	Sla2	End3	Las17	Rvs167	Rvs161	Gyl1	Sec4	YNR065C	Myo5	Lsb3
Arc15		0	1.46123	0.189101	0	0.017191	0.446966	0.790786	0	0	0	0.034382	0	1.08303	0	0	0	0	0.017191
Arc18		1.46123	0	17.9818	1.94258	2.73337	6.05123	7.46089	0	0.017191	0.051573	0.945505	0	0.034382	0	0	0	0	0.017191
Arc19		0.189101	17.9818	0	0.103146	0.085955	0.618876	0.532921	0	0	0.034382	0.120337	0.034382	0	0	0	0	0	0
Arc35		0	1.94258	0.103146	0	0.034382	0	0	0	0	0.017191	0	0.068764	0	0	0	0	0	0
Arc40		0.017191	2.73337	0.085955	0.034382	0	0.068764	0.154719	0	0	0	0.034382	0.532921	0.154719	0	0	0	0	0.223483
Arp2		0.446966	6.05123	0.618876	0	0.068764	0	0.257865	0	0	0	0.017191	0.017191	0.051573	0	0	0	0	0
Arp3		0.790786	7.46089	0.532921	0	0.154719	0.257865	0	0	0	0	0	0.103146	0.257865	0	0.017191	0	0	0.017191
Sla1		0	0	0	0	0	0	0	0	0	0	0	0	0	0	0	0	0	0
Sla2		0	0.017191	0	0	0	0	0	0	0	0	0	0	0	0	0	0	0	0
End3		0	0.051573	0.034382	0.017191	0	0	0	0	0	0	0.154719	0	0	0	0	0	0	0.17191
Las17		0.034382	0.945505	0.120337	0	0.034382	0.017191	0	0	0	0.154719	0	0	0.017191	0	0	0	0	0.051573
Rvs167		0	0	0.034382	0.068764	0.532921	0.017191	0.103146	0	0	0	0	0	5.29483	0	0.240674	0	0	3.97112
Rvs161		1.08303	0.034382	0	0	0.154719	0.051573	0.257865	0	0	0	0.017191	5.29483	0	1.18618	0.309438	0	0	0.704831
Gyl1		0	0	0	0	0	0	0	0	0	0	0	0	1.18618	0	6.24033	0	0	0
Sec4		0	0	0	0	0	0	0.017191	0	0	0	0	0.240674	0.309438	6.24033	0	0	0	0.085955
YNR065C		0	0	0	0	0	0	0	0	0	0	0	0	0	0	0	0	0	0
Myo5		0	0	0	0	0	0	0	0	0	0	0	0	0	0	0	0	0	0
Lsb3		0.017191	0.017191	0	0	0.223483	0	0.017191	0	0	0.17191	0.051573	3.97112	0.704831	0	0.085955	0	0	0
cluster 3	resolution 8nm
		Arc15	Arc18	Arc19	Arc35	Arc40	Arp2	Arp3	Sla1	Sla2	End3	Las17	Rvs167	Rvs161	Gyl1	Sec4	YNR065C	Myo5	Lsb3
Arc15		0	0.813916	0.143632	0.0159591	0.0159591	1.02139	0.398979	0	0	0	0.0957549	0.0159591	0.909671	0	0.0159591	0	0	0.0159591
Arc18		0.813916	0	18.3849	1.88318	2.84073	7.81998	5.74529	0	0	0.0159591	0.94159	0	0	0	0	0	0	0.0159591
Arc19		0.143632	18.3849	0	0.127673	0.111714	0.654325	0.383019	0	0	0.0638366	0.0478774	0	0	0	0	0	0	0
Arc35		0.0159591	1.88318	0.127673	0	0.0638366	0	0	0	0	0	0	0.0957549	0.0319183	0	0	0	0	0
Arc40		0.0159591	2.84073	0.111714	0.0638366	0	0.19151	0.0159591	0	0	0.0159591	0.0319183	0.430897	0.111714	0	0	0	0	0.430897
Arp2		1.02139	7.81998	0.654325	0	0.19151	0	0.303224	0	0	0	0	0.0638366	0.159591	0	0	0	0	0.0319183
Arp3		0.398979	5.74529	0.383019	0	0.0159591	0.303224	0	0	0	0	0	0.0638366	0.0638366	0	0	0	0	0
Sla1		0	0	0	0	0	0	0	0	0	0	0	0	0	0	0	0	0	0
Sla2		0	0	0	0	0	0	0	0	0	0	0	0	0	0	0	0	0	0
End3		0	0.0159591	0.0638366	0	0.0159591	0	0	0	0	0	0.159591	0	0	0	0	0	0	0.143632
Las17		0.0957549	0.94159	0.0478774	0	0.0319183	0	0	0	0	0.159591	0	0	0	0	0	0	0	0.0797957
Rvs167		0.0159591	0	0	0.0957549	0.430897	0.0638366	0.0638366	0	0	0	0	0	5.53782	0	0.0957549	0	0	4.51644
Rvs161		0.909671	0	0	0.0319183	0.111714	0.159591	0.0638366	0	0	0	0	5.53782	0	1.27673	0.287265	0	0	0.542611
Gyl1		0	0	0	0	0	0	0	0	0	0	0	0	1.27673	0	5.90488	0	0	0
Sec4		0.0159591	0	0	0	0	0	0	0	0	0	0	0.0957549	0.287265	5.90488	0	0	0	0.0638366
YNR065C		0	0	0	0	0	0	0	0	0	0	0	0	0	0	0	0	0	0
Myo5		0	0	0	0	0	0	0	0	0	0	0	0	0	0	0	0	0	0
Lsb3		0.0159591	0.0159591	0	0	0.430897	0.0319183	0	0	0	0.143632	0.0797957	4.51644	0.542611	0	0.0638366	0	0	0
cluster 4	resolution 8nm
		Arc15	Arc18	Arc19	Arc35	Arc40	Arp2	Arp3	Sla1	Sla2	End3	Las17	Rvs167	Rvs161	Gyl1	Sec4	YNR065C	Myo5	Lsb3
Arc15		0	1.49254	0.746269	0	0	0	0	0	0	0	0	0	0	0	0	0	0	0
Arc18		1.49254	0	15.6716	1.86567	2.61194	9.51493	4.66418	0	0	0	0.186567	0	0	0	0	0	0	0
Arc19		0.746269	15.6716	0	0.186567	0.373134	0.373134	0.932836	0	0	0.186567	0	0	0	0	0	0	0	0.186567
Arc35		0	1.86567	0.186567	0	0	0	0	0	0	0	0	0	0.186567	0	0	0	0	0
Arc40		0	2.61194	0.373134	0	0	0.186567	0.186567	0	0	0	0	0.559701	0	0	0	0	0	0.373134
Arp2		0	9.51493	0.373134	0	0.186567	0	0	0	0	0	0	0.186567	0.186567	0	0	0	0	0
Arp3		0	4.66418	0.932836	0	0.186567	0	0	0	0	0.186567	0	0	0	0	0	0	0	0
Sla1		0	0	0	0	0	0	0	0	0	0	0	0	0	0	0	0	0	0
Sla2		0	0	0	0	0	0	0	0	0	0	0	0	0	0	0	0	0	0
End3		0	0	0.186567	0	0	0	0.186567	0	0	0	0.186567	0.186567	0.186567	0	0	0	0	0.186567
Las17		0	0.186567	0	0	0	0	0	0	0	0.186567	0	0	0	0	0	0	0	0.186567
Rvs167		0	0	0	0	0.559701	0.186567	0	0	0	0.186567	0	0	1.86567	0	0.373134	0	0	5.78358
Rvs161		0	0	0	0.186567	0	0.186567	0	0	0	0.186567	0	1.86567	0	0.746269	0	0	0	0.186567
Gyl1		0	0	0	0	0	0	0	0	0	0	0	0	0.746269	0	6.15672	0	0	0
Sec4		0	0	0	0	0	0	0	0	0	0	0	0.373134	0	6.15672	0	0	0	0
YNR065C		0	0	0	0	0	0	0	0	0	0	0	0	0	0	0	0	0	0
Myo5		0	0	0	0	0	0	0	0	0	0	0	0	0	0	0	0	0	0
Lsb3		0	0	0.186567	0	0.373134	0	0	0	0	0.186567	0.186567	5.78358	0.186567	0	0	0	0	0
cluster 5	resolution 8nm
		Arc15	Arc18	Arc19	Arc35	Arc40	Arp2	Arp3	Sla1	Sla2	End3	Las17	Rvs167	Rvs161	Gyl1	Sec4	YNR065C	Myo5	Lsb3
Arc15		0	0	0	0	0	0	0.534759	0	0	0	0	0	0	0	0	0	0	0
Arc18		0	0	20.3209	2.13904	1.06952	7.48663	4.27807	0	0	0	1.60428	0	0	0	0	0	0	0
Arc19		0	20.3209	0	0	0.534759	0	0.534759	0	0	0	0	0	0	0	0	0	0	0
Arc35		0	2.13904	0	0	0	0	0	0	0	0	0	0	0.534759	0	0	0	0	0
Arc40		0	1.06952	0.534759	0	0	0.534759	0	0	0	0	0	0	0	0	0	0	0	0
Arp2		0	7.48663	0	0	0.534759	0	0	0	0	0	0	0	0.534759	0	0	0	0	0
Arp3		0.534759	4.27807	0.534759	0	0	0	0	0	0	0	0	0	0	0	0	0	0	0
Sla1		0	0	0	0	0	0	0	0	0	0	0	0	0	0	0	0	0	0
Sla2		0	0	0	0	0	0	0	0	0	0	0	0	0	0	0	0	0	0
End3		0	0	0	0	0	0	0	0	0	0	0	0	0	0	0	0	0	0
Las17		0	1.60428	0	0	0	0	0	0	0	0	0	0	0	0	0	0	0	0
Rvs167		0	0	0	0	0	0	0	0	0	0	0	0	4.27807	0	0.534759	0	0	3.20856
Rvs161		0	0	0	0.534759	0	0.534759	0	0	0	0	0	4.27807	0	0.534759	0	0	0	0
Gyl1		0	0	0	0	0	0	0	0	0	0	0	0	0.534759	0	5.34759	0	0	0
Sec4		0	0	0	0	0	0	0	0	0	0	0	0.534759	0	5.34759	0	0	0	0
YNR065C		0	0	0	0	0	0	0	0	0	0	0	0	0	0	0	0	0	0
Myo5		0	0	0	0	0	0	0	0	0	0	0	0	0	0	0	0	0	0
Lsb3		0	0	0	0	0	0	0	0	0	0	0	3.20856	0	0	0	0	0	0

## Sheet: 10nm
cluster 1	resolution 10nm
		Arc15	Arc18	Arc19	Arc35	Arc40	Arp2	Arp3	Sla1	Sla2	End3	Las17	Rvs167	Rvs161	Gyl1	Sec4	YNR065C	Myo5	Lsb3
Arc15		0	32.9897	8.71603	2.62418	5.9044	33.552	24.9297	0.281162	33.2709	5.81068	33.7395	1.49953	5.99813	0.281162	0	0.0937207	18.463	0.656045
Arc18		32.9897	0	73.3833	47.7976	64.2924	62.9803	62.6992	0	36.4574	0.468604	65.9794	0.656045	1.21837	0	0	0	26.0544	0.187441
Arc19		8.71603	73.3833	0	43.955	36.2699	40.2062	37.3946	0	16.4011	0.468604	28.3037	1.78069	3.65511	0.0937207	0	0	3.74883	3.09278
Arc35		2.62418	47.7976	43.955	0	62.9803	38.8941	32.5211	0	0.374883	0.468604	8.80975	30.7404	11.1528	0.468604	0.281162	0	0	6.09185
Arc40		5.9044	64.2924	36.2699	62.9803	0	12.09	17.5258	1.78069	37.9569	1.31209	66.1668	44.2362	26.7104	0	0.0937207	0	0.843486	42.3618
Arp2		33.552	62.9803	40.2062	38.8941	12.09	0	52.2024	0	1.68697	0.0937207	16.0262	1.59325	3.37395	0.468604	0.0937207	0	0	0.749766
Arp3		24.9297	62.6992	37.3946	32.5211	17.5258	52.2024	0	0	0.843486	0.0937207	29.522	0.937207	1.59325	0.0937207	0	0	0	2.34302
Sla1		0.281162	0	0	0	1.78069	0	0	0	0	4.9672	0	0	1.12465	0	0	0	0	0
Sla2		33.2709	36.4574	16.4011	0.374883	37.9569	1.68697	0.843486	0	0	23.2427	6.18557	1.87441	10.403	0	0.281162	0	0	1.59325
End3		5.81068	0.468604	0.468604	0.468604	1.31209	0.0937207	0.0937207	4.9672	23.2427	0	31.7713	0.0937207	0.468604	0.281162	0.187441	0	0.0937207	2.06186
Las17		33.7395	65.9794	28.3037	8.80975	66.1668	16.0262	29.522	0	6.18557	31.7713	0	0.281162	0.749766	0.0937207	0	0	0	23.7113
Rvs167		1.49953	0.656045	1.78069	30.7404	44.2362	1.59325	0.937207	0	1.87441	0.0937207	0.281162	0	38.3318	2.2493	0.562324	0.0937207	0	37.582
Rvs161		5.99813	1.21837	3.65511	11.1528	26.7104	3.37395	1.59325	1.12465	10.403	0.468604	0.749766	38.3318	0	17.9007	2.34302	0.656045	0.281162	4.02999
Gyl1		0.281162	0	0.0937207	0.468604	0	0.468604	0.0937207	0	0	0.281162	0.0937207	2.2493	17.9007	0	30.6467	0	0	0.374883
Sec4		0	0	0	0.281162	0.0937207	0.0937207	0	0	0.281162	0.187441	0	0.562324	2.34302	30.6467	0	2.34302	0	0.187441
YNR065C		0.0937207	0	0	0	0	0	0	0	0	0	0	0.0937207	0.656045	0	2.34302	0	0	0
Myo5		18.463	26.0544	3.74883	0	0.843486	0	0	0	0	0.0937207	0	0	0.281162	0	0	0	0	0
Lsb3		0.656045	0.187441	3.09278	6.09185	42.3618	0.749766	2.34302	0	1.59325	2.06186	23.7113	37.582	4.02999	0.374883	0.187441	0	0	0
cluster 2	resolution 10nm
		Arc15	Arc18	Arc19	Arc35	Arc40	Arp2	Arp3	Sla1	Sla2	End3	Las17	Rvs167	Rvs161	Gyl1	Sec4	YNR065C	Myo5	Lsb3
Arc15		0	21.059	5.32921	3.28348	20.2854	23.0015	43.7511	0.292247	11.2429	0.481348	32.7488	1.65034	21.4028	1.20337	0.34382	0.257865	17.5004	2.75056
Arc18		21.059	0	79.3192	45.1435	61.5609	61.6813	59.3433	0.051573	39.9003	0.464157	64.5006	0.326629	0.51573	0.017191	0	0	27.1618	0.103146
Arc19		5.32921	79.3192	0	36.4621	15.8157	48.2551	26.5085	0.051573	26.9555	1.28932	32.6457	0.653258	0.979887	0.085955	0.068764	0	4.93381	0.51573
Arc35		3.28348	45.1435	36.4621	0	58.8104	30.6687	40.1925	0	1.30652	0.584494	13.7528	25.2879	3.69606	0.275056	0.17191	0	0	5.22606
Arc40		20.2854	61.5609	15.8157	58.8104	0	9.45505	37.1325	1.40966	28.6402	0.670449	70.8097	47.7566	22.8296	0.034382	0.120337	0.017191	0.790786	42.2039
Arp2		23.0015	61.6813	48.2551	30.6687	9.45505	0	57.693	0	1.40966	0.34382	20.1994	0.601685	1.03146	0.154719	0.034382	0	0	0.532921
Arp3		43.7511	59.3433	26.5085	40.1925	37.1325	57.693	0	0	0.361011	0.051573	16.4002	6.37786	10.5897	0.636067	0.292247	0	0	1.03146
Sla1		0.292247	0.051573	0.051573	0	1.40966	0	0	0	0	4.69314	0	0	0.275056	0	0.17191	0	0	0
Sla2		11.2429	39.9003	26.9555	1.30652	28.6402	1.40966	0.361011	0	0	25.9756	7.34055	0.532921	1.40966	0	0.137528	0	0	2.54427
End3		0.481348	0.464157	1.28932	0.584494	0.670449	0.34382	0.051573	4.69314	25.9756	0	31.5283	0.240674	0.240674	0.085955	0.017191	0.034382	0.154719	2.13168
Las17		32.7488	64.5006	32.6457	13.7528	70.8097	20.1994	16.4002	0	7.34055	31.5283	0	1.53	2.95685	0.051573	0.068764	0	0	22.5202
Rvs167		1.65034	0.326629	0.653258	25.2879	47.7566	0.601685	6.37786	0	0.532921	0.240674	1.53	0	34.5195	1.92539	0.911123	0.051573	0	37.1841
Rvs161		21.4028	0.51573	0.979887	3.69606	22.8296	1.03146	10.5897	0.275056	1.40966	0.240674	2.95685	34.5195	0	21.6435	2.42393	0.893932	0.601685	8.76741
Gyl1		1.20337	0.017191	0.085955	0.275056	0.034382	0.154719	0.636067	0	0	0.085955	0.051573	1.92539	21.6435	0	30.8063	0	0	0.790786
Sec4		0.34382	0	0.068764	0.17191	0.120337	0.034382	0.292247	0.17191	0.137528	0.017191	0.068764	0.911123	2.42393	30.8063	0	2.08011	0.206292	0.550112
YNR065C		0.257865	0	0	0	0.017191	0	0	0	0	0.034382	0	0.051573	0.893932	0	2.08011	0	0	0.068764
Myo5		17.5004	27.1618	4.93381	0	0.790786	0	0	0	0	0.154719	0	0	0.601685	0	0.206292	0	0	0
Lsb3		2.75056	0.103146	0.51573	5.22606	42.2039	0.532921	1.03146	0	2.54427	2.13168	22.5202	37.1841	8.76741	0.790786	0.550112	0.068764	0	0
cluster 3	resolution 10nm
		Arc15	Arc18	Arc19	Arc35	Arc40	Arp2	Arp3	Sla1	Sla2	End3	Las17	Rvs167	Rvs161	Gyl1	Sec4	YNR065C	Myo5	Lsb3
Arc15		0	16.1985	3.54293	1.81934	20.8905	42.8503	29.3329	0.398979	7.21353	0.239387	31.1044	1.75551	21.9757	0.654325	0.36706	0.143632	17.172	3.43122
Arc18		16.1985	0	81.3916	43.2493	58.203	58.1072	58.8892	0.0797957	41.3342	0.462815	64.5069	0.175551	0.207469	0	0	0	25.0399	0.143632
Arc19		3.54293	81.3916	0	34.9505	13.5334	28.8382	40.616	0.0159591	28.6786	1.45228	31.4236	0.319183	0.351101	0	0	0.0159591	4.78774	0.414938
Arc35		1.81934	43.2493	34.9505	0	60.4532	42.1002	31.7427	0	1.38845	0.574529	12.6716	25.1516	2.44175	0.159591	0.111714	0	0	5.28248
Arc40		20.8905	58.203	13.5334	60.4532	0	36.2911	19.2786	1.57996	24.6409	0.734121	71.082	47.1912	20.1564	0.0478774	0.0638366	0	0.398979	43.4089
Arp2		42.8503	58.1072	28.8382	42.1002	36.2911	0	59.2084	0	0.542611	0.0319183	14.1558	5.2346	8.96904	0.55857	0.207469	0	0	0.861794
Arp3		29.3329	58.8892	40.616	31.7427	19.2786	59.2084	0	0	0.989467	0.175551	20.8586	2.33004	4.66007	0.159591	0.111714	0	0	0.861794
Sla1		0.398979	0.0797957	0.0159591	0	1.57996	0	0	0	0	5.10693	0	0	0.255346	0	0.0319183	0	0	0
Sla2		7.21353	41.3342	28.6786	1.38845	24.6409	0.542611	0.989467	0	0	25.375	7.16566	0.590488	0.462815	0	0.0319183	0	0	2.39387
End3		0.239387	0.462815	1.45228	0.574529	0.734121	0.0319183	0.175551	5.10693	25.375	0	32.0779	0.255346	0.111714	0.0159591	0.0159591	0	0.0638366	2.36195
Las17		31.1044	64.5069	31.4236	12.6716	71.082	14.1558	20.8586	0	7.16566	32.0779	0	1.19694	1.34057	0.0159591	0.0319183	0	0	22.6141
Rvs167		1.75551	0.175551	0.319183	25.1516	47.1912	5.2346	2.33004	0	0.590488	0.255346	1.19694	0	35.924	2.01085	0.702202	0.0159591	0	36.2113
Rvs161		21.9757	0.207469	0.351101	2.44175	20.1564	8.96904	4.66007	0.255346	0.462815	0.111714	1.34057	35.924	0	20.3958	2.1864	0.510693	0.287265	8.44239
Gyl1		0.654325	0	0	0.159591	0.0478774	0.55857	0.159591	0	0	0.0159591	0.0159591	2.01085	20.3958	0	30.9448	0	0	0.638366
Sec4		0.36706	0	0	0.111714	0.0638366	0.207469	0.111714	0.0319183	0.0319183	0.0159591	0.0319183	0.702202	2.1864	30.9448	0	2.13853	0.0797957	0.319183
YNR065C		0.143632	0	0.0159591	0	0	0	0	0	0	0	0	0.0159591	0.510693	0	2.13853	0	0	0.0159591
Myo5		17.172	25.0399	4.78774	0	0.398979	0	0	0	0	0.0638366	0	0	0.287265	0	0.0797957	0	0	0
Lsb3		3.43122	0.143632	0.414938	5.28248	43.4089	0.861794	0.861794	0	2.39387	2.36195	22.6141	36.2113	8.44239	0.638366	0.319183	0.0159591	0	0
cluster 4	resolution 10nm
		Arc15	Arc18	Arc19	Arc35	Arc40	Arp2	Arp3	Sla1	Sla2	End3	Las17	Rvs167	Rvs161	Gyl1	Sec4	YNR065C	Myo5	Lsb3
Arc15		0	34.5149	11.5672	0.932836	2.23881	27.9851	26.1194	0.186567	29.6642	3.91791	43.6567	0.186567	0.932836	0.186567	0	0	20.1493	0.559701
Arc18		34.5149	0	77.0522	41.791	61.0075	62.1269	63.6194	0	41.6045	0.186567	64.1791	0	0.746269	0	0	0	23.694	0.186567
Arc19		11.5672	77.0522	0	43.6567	34.1418	32.6493	43.4701	0	20.3358	0.373134	22.5746	2.79851	4.47761	0.559701	0.746269	0	4.66418	2.05224
Arc35		0.932836	41.791	43.6567	0	62.3134	39.7388	35.0746	0	0.746269	0.186567	13.806	33.7687	11.3806	0.373134	0.932836	0	0	6.90299
Arc40		2.23881	61.0075	34.1418	62.3134	0	29.8507	13.806	1.86567	30.9701	0.186567	66.9776	41.0448	30.597	0.186567	0	0	0	39.7388
Arp2		27.9851	62.1269	32.6493	39.7388	29.8507	0	56.1567	0	1.30597	0.373134	24.6269	3.17164	5.03731	0.186567	0.186567	0	0	2.05224
Arp3		26.1194	63.6194	43.4701	35.0746	13.806	56.1567	0	0	1.86567	0.186567	18.8433	0.186567	2.05224	0.186567	0	0	0	0.932836
Sla1		0.186567	0	0	0	1.86567	0	0	0	0	3.73134	0	0	2.05224	0	0	0	0	0
Sla2		29.6642	41.6045	20.3358	0.746269	30.9701	1.30597	1.86567	0	0	23.8806	7.83582	0.932836	5.03731	0	0.373134	0	0	0.932836
End3		3.91791	0.186567	0.373134	0.186567	0.186567	0.373134	0.186567	3.73134	23.8806	0	31.5299	0.186567	0.559701	0	0.186567	0	0.373134	2.05224
Las17		43.6567	64.1791	22.5746	13.806	66.9776	24.6269	18.8433	0	7.83582	31.5299	0	0.746269	0	0	0	0	0	25.3731
Rvs167		0.186567	0	2.79851	33.7687	41.0448	3.17164	0.186567	0	0.932836	0.186567	0.746269	0	36.5672	2.98507	0.932836	0.186567	0	35.8209
Rvs161		0.932836	0.746269	4.47761	11.3806	30.597	5.03731	2.05224	2.05224	5.03731	0.559701	0	36.5672	0	19.0299	1.30597	0.559701	0	4.66418
Gyl1		0.186567	0	0.559701	0.373134	0.186567	0.186567	0.186567	0	0	0	0	2.98507	19.0299	0	30.4104	0	0	0.186567
Sec4		0	0	0.746269	0.932836	0	0.186567	0	0	0.373134	0.186567	0	0.932836	1.30597	30.4104	0	2.42537	0	0.373134
YNR065C		0	0	0	0	0	0	0	0	0	0	0	0.186567	0.559701	0	2.42537	0	0	0
Myo5		20.1493	23.694	4.66418	0	0	0	0	0	0	0.373134	0	0	0	0	0	0	0	0
Lsb3		0.559701	0.186567	2.05224	6.90299	39.7388	2.05224	0.932836	0	0.932836	2.05224	25.3731	35.8209	4.66418	0.186567	0.373134	0	0	0
cluster 5	resolution 10nm
		Arc15	Arc18	Arc19	Arc35	Arc40	Arp2	Arp3	Sla1	Sla2	End3	Las17	Rvs167	Rvs161	Gyl1	Sec4	YNR065C	Myo5	Lsb3
Arc15		0	11.7647	5.34759	0.534759	6.41711	56.1497	29.9465	0	3.20856	1.60428	50.2674	0	3.20856	0	0	0	20.8556	2.6738
Arc18		11.7647	0	84.492	45.9893	59.3583	51.3369	52.9412	0	51.8717	0	64.1711	0	0	0	0	0	32.0856	0.534759
Arc19		5.34759	84.492	0	57.754	16.0428	16.0428	39.0374	0	32.6203	0.534759	9.09091	0	1.06952	0	0	0	6.41711	0
Arc35		0.534759	45.9893	57.754	0	64.1711	34.7594	34.2246	0	2.13904	0.534759	2.13904	25.1337	10.1604	0.534759	0	0	0	0
Arc40		6.41711	59.3583	16.0428	64.1711	0	42.246	8.02139	0.534759	32.0856	0	70.0535	48.1283	24.5989	0	0	0	0	38.5027
Arp2		56.1497	51.3369	16.0428	34.7594	42.246	0	67.3797	0	0.534759	0	39.0374	5.34759	13.9037	1.60428	0	0	0	4.81283
Arp3		29.9465	52.9412	39.0374	34.2246	8.02139	67.3797	0	0	0.534759	0	6.95187	1.60428	2.13904	0	0.534759	0	0	0.534759
Sla1		0	0	0	0	0.534759	0	0	0	0	2.13904	0	0	0	0	0	0	0	0
Sla2		3.20856	51.8717	32.6203	2.13904	32.0856	0.534759	0.534759	0	0	27.8075	4.81283	0	1.06952	0	0	0	0	0.534759
End3		1.60428	0	0.534759	0.534759	0	0	0	2.13904	27.8075	0	32.0856	0	0	0	0	0	0	0.534759
Las17		50.2674	64.1711	9.09091	2.13904	70.0535	39.0374	6.95187	0	4.81283	32.0856	0	1.06952	1.60428	0	0	0	0	27.8075
Rvs167		0	0	0	25.1337	48.1283	5.34759	1.60428	0	0	0	1.06952	0	47.5936	3.74332	2.6738	0.534759	0	28.877
Rvs161		3.20856	0	1.06952	10.1604	24.5989	13.9037	2.13904	0	1.06952	0	1.60428	47.5936	0	25.6684	4.81283	0.534759	0	5.88235
Gyl1		0	0	0	0.534759	0	1.60428	0	0	0	0	0	3.74332	25.6684	0	34.7594	0	0	1.06952
Sec4		0	0	0	0	0	0	0.534759	0	0	0	0	2.6738	4.81283	34.7594	0	2.6738	0	0.534759
YNR065C		0	0	0	0	0	0	0	0	0	0	0	0.534759	0.534759	0	2.6738	0	0	0
Myo5		20.8556	32.0856	6.41711	0	0	0	0	0	0	0	0	0	0	0	0	0	0	0
Lsb3		2.6738	0.534759	0	0	38.5027	4.81283	0.534759	0	0.534759	0.534759	27.8075	28.877	5.88235	1.06952	0.534759	0	0	0

## Sheet: 12nm
cluster 1	resolution 12nm
		Arc15	Arc18	Arc19	Arc35	Arc40	Arp2	Arp3	Sla1	Sla2	End3	Las17	Rvs167	Rvs161	Gyl1	Sec4	YNR065C	Myo5	Lsb3
Arc15		0	53.4208	13.8707	5.52952	10.8716	47.5164	36.2699	0.843486	53.1396	10.8716	51.4527	2.53046	10.6842	0.656045	0.0937207	0.0937207	52.7648	2.15558
Arc18		53.4208	0	90.5342	69.5408	83.9738	82.0993	80.9747	0.0937207	55.6701	1.03093	83.5052	1.12465	2.34302	0	0	0	55.7638	1.49953
Arc19		13.8707	90.5342	0	64.6673	51.9213	56.9822	51.5464	0.374883	33.8332	1.03093	42.1743	4.31115	7.40394	0.187441	0.281162	0	36.926	5.81068
Arc35		5.52952	69.5408	64.6673	0	85.1921	58.2943	49.7657	0.656045	20.6186	0.937207	17.1509	51.5464	21.5558	2.15558	0.749766	0.562324	1.21837	11.9963
Arc40		10.8716	83.9738	51.9213	85.1921	0	20.2437	26.9916	19.5876	65.9794	2.99906	87.0665	68.9784	47.2352	0.374883	0.0937207	0	3.46767	66.6354
Arp2		47.5164	82.0993	56.9822	58.2943	20.2437	0	71.4152	0.0937207	8.24742	0.0937207	21.1809	4.02999	7.02905	0.656045	0.0937207	0.0937207	39.4564	1.68697
Arp3		36.2699	80.9747	51.5464	49.7657	26.9916	71.4152	0	0.0937207	5.15464	0.562324	41.7057	3.1865	3.65511	0.374883	0	0	40.5811	5.4358
Sla1		0.843486	0.0937207	0.374883	0.656045	19.5876	0.0937207	0.0937207	0	0	46.4855	23.3365	2.34302	6.37301	0.374883	0.187441	0	0	39.925
Sla2		53.1396	55.6701	33.8332	20.6186	65.9794	8.24742	5.15464	0	0	49.9531	53.2334	5.34208	22.493	1.31209	0.749766	0.0937207	0	5.34208
End3		10.8716	1.03093	1.03093	0.937207	2.99906	0.0937207	0.562324	46.4855	49.9531	0	53.702	0.749766	1.03093	0.374883	0.187441	0	0.656045	4.49859
Las17		51.4527	83.5052	42.1743	17.1509	87.0665	21.1809	41.7057	23.3365	53.2334	53.702	0	0.843486	1.40581	0.187441	0	0	21.462	41.4246
Rvs167		2.53046	1.12465	4.31115	51.5464	68.9784	4.02999	3.1865	2.34302	5.34208	0.749766	0.843486	0	59.1378	5.62324	1.59325	1.12465	0.374883	57.8257
Rvs161		10.6842	2.34302	7.40394	21.5558	47.2352	7.02905	3.65511	6.37301	22.493	1.03093	1.40581	59.1378	0	33.0834	4.12371	2.53046	0.749766	9.27835
Gyl1		0.656045	0	0.187441	2.15558	0.374883	0.656045	0.374883	0.374883	1.31209	0.374883	0.187441	5.62324	33.0834	0	51.0778	16.0262	0	1.21837
Sec4		0.0937207	0	0.281162	0.749766	0.0937207	0.0937207	0	0.187441	0.749766	0.187441	0	1.59325	4.12371	51.0778	0	7.87254	0.187441	0.562324
YNR065C		0.0937207	0	0	0.562324	0	0.0937207	0	0	0.0937207	0	0	1.12465	2.53046	16.0262	7.87254	0	0	0.187441
Myo5		52.7648	55.7638	36.926	1.21837	3.46767	39.4564	40.5811	0	0	0.656045	21.462	0.374883	0.749766	0	0.187441	0	0	0.562324
Lsb3		2.15558	1.49953	5.81068	11.9963	66.6354	1.68697	5.4358	39.925	5.34208	4.49859	41.4246	57.8257	9.27835	1.21837	0.562324	0.187441	0.562324	0
cluster 2	resolution 12nm
		Arc15	Arc18	Arc19	Arc35	Arc40	Arp2	Arp3	Sla1	Sla2	End3	Las17	Rvs167	Rvs161	Gyl1	Sec4	YNR065C	Myo5	Lsb3
Arc15		0	36.3589	8.64707	5.44954	35.9979	33.9006	63.3316	1.37528	19.3227	1.04865	46.9314	3.59292	37.4764	3.21472	1.03146	0.756404	46.7079	6.70449
Arc18		36.3589	0	93.3643	65.8587	79.6974	82.2417	78.2362	0.292247	59.9622	1.22056	82.7918	0.739213	1.47843	0.034382	0.017191	0	56.8678	0.464157
Arc19		8.64707	93.3643	0	53.2921	25.0473	67.9388	37.3388	0.704831	51.1432	3.52415	45.6077	1.51281	1.97696	0.17191	0.154719	0.051573	37.2357	1.13461
Arc35		5.44954	65.8587	53.2921	0	81.2962	46.7079	61.4578	0.962696	29.0528	1.01427	23.9127	44.4387	7.83909	0.825168	0.412584	0.240674	1.30652	10.7616
Arc40		35.9979	79.6974	25.0473	81.2962	0	14.8874	53.9281	14.1998	53.2061	1.83944	89.9433	73.4055	41.8773	0.206292	0.223483	0.085955	4.46966	65.5836
Arp2		33.9006	82.2417	67.9388	46.7079	14.8874	0	76.2764	0.120337	4.91662	0.807977	30.0155	1.58157	2.54427	0.292247	0.137528	0.292247	43.8198	1.04865
Arp3		63.3316	78.2362	37.3388	61.4578	53.9281	76.2764	0	0.051573	2.20045	0.189101	24.9097	12.7213	20.9558	1.92539	0.756404	0.326629	34.6227	2.35517
Sla1		1.37528	0.292247	0.704831	0.962696	14.1998	0.120337	0.051573	0	0	43.4244	24.5315	3.00842	2.02854	0.275056	0.532921	0	0	42.8915
Sla2		19.3227	59.9622	51.1432	29.0528	53.2061	4.91662	2.20045	0	0	52.5357	60.8045	2.6646	3.55854	0.240674	0.309438	0.034382	0	8.56111
End3		1.04865	1.22056	3.52415	1.01427	1.83944	0.807977	0.189101	43.4244	52.5357	0	52.4841	0.498539	0.481348	0.223483	0.085955	0.120337	1.51281	4.65876
Las17		46.9314	82.7918	45.6077	23.9127	89.9433	30.0155	24.9097	24.5315	60.8045	52.4841	0	3.11157	6.20595	0.326629	0.17191	0.017191	18.8413	38.8173
Rvs167		3.59292	0.739213	1.51281	44.4387	73.4055	1.58157	12.7213	3.00842	2.6646	0.498539	3.11157	0	53.9969	5.51831	1.99416	0.962696	0.550112	58.3462
Rvs161		37.4764	1.47843	1.97696	7.83909	41.8773	2.54427	20.9558	2.02854	3.55854	0.481348	6.20595	53.9969	0	37.9921	5.1573	2.68179	2.68179	17.5348
Gyl1		3.21472	0.034382	0.17191	0.825168	0.206292	0.292247	1.92539	0.275056	0.240674	0.223483	0.326629	5.51831	37.9921	0	49.6992	17.5864	0.429775	2.2864
Sec4		1.03146	0.017191	0.154719	0.412584	0.223483	0.137528	0.756404	0.532921	0.309438	0.085955	0.17191	1.99416	5.1573	49.6992	0	6.25752	0.584494	1.30652
YNR065C		0.756404	0	0.051573	0.240674	0.085955	0.292247	0.326629	0	0.034382	0.120337	0.017191	0.962696	2.68179	17.5864	6.25752	0	0	0.361011
Myo5		46.7079	56.8678	37.2357	1.30652	4.46966	43.8198	34.6227	0	0	1.51281	18.8413	0.550112	2.68179	0.429775	0.584494	0	0	0.34382
Lsb3		6.70449	0.464157	1.13461	10.7616	65.5836	1.04865	2.35517	42.8915	8.56111	4.65876	38.8173	58.3462	17.5348	2.2864	1.30652	0.361011	0.34382	0
cluster 3	resolution 12nm
		Arc15	Arc18	Arc19	Arc35	Arc40	Arp2	Arp3	Sla1	Sla2	End3	Las17	Rvs167	Rvs161	Gyl1	Sec4	YNR065C	Myo5	Lsb3
Arc15		0	29.668	5.92084	3.76636	38.1902	61.0437	41.797	1.42036	12.3683	0.590488	47.0156	4.16534	39.7064	2.68114	1.0533	0.574529	46.856	7.72423
Arc18		29.668	0	94.6058	63.6132	76.3485	76.3485	77.5934	0.303224	64.3792	1.42036	82.2056	0.542611	0.55857	0	0	0	55.4899	0.446856
Arc19		5.92084	94.6058	0	50.5426	21.0661	41.6214	57.405	0.574529	54.7079	3.7504	44.6856	0.861794	0.718162	0.0797957	0	0.0478774	38.4456	0.734121
Arc35		3.76636	63.6132	50.5426	0	82.1896	61.9534	48.9148	1.16502	30.4979	1.03734	20.8267	44.8292	5.56974	0.462815	0.239387	0.0797957	0.606447	11.2831
Arc40		38.1902	76.3485	21.0661	82.1896	0	53.6866	28.7743	14.8739	48.4998	1.75551	90.1053	72.5822	36.2113	0.175551	0.0957549	0.0319183	2.85669	67.172
Arp2		61.0437	76.3485	41.6214	61.9534	53.6866	0	77.6732	0.0957549	1.45228	0.0797957	22.662	11.3629	19.4861	1.73955	0.590488	0.335142	37.6157	2.10661
Arp3		41.797	77.5934	57.405	48.9148	28.7743	77.6732	0	0.223428	3.84615	0.542611	31.1682	5.17076	9.51165	0.75008	0.287265	0.175551	40.9192	1.88318
Sla1		1.42036	0.303224	0.574529	1.16502	14.8739	0.0957549	0.223428	0	0	44.2707	25.7421	2.20236	1.4044	0.143632	0.19151	0	0	43.0418
Sla2		12.3683	64.3792	54.7079	30.4979	48.4998	1.45228	3.84615	0	0	51.4682	60.6767	2.21832	1.02139	0.0478774	0.0797957	0.0159591	0	7.83594
End3		0.590488	1.42036	3.7504	1.03734	1.75551	0.0797957	0.542611	44.2707	51.4682	0	52.8088	0.606447	0.255346	0.0478774	0.0319183	0.0478774	1.19694	4.91542
Las17		47.0156	82.2056	44.6856	20.8267	90.1053	22.662	31.1682	25.7421	60.6767	52.8088	0	2.5375	3.47909	0.0797957	0.0638366	0.0478774	20.2362	39.9457
Rvs167		4.16534	0.542611	0.861794	44.8292	72.5822	11.3629	5.17076	2.20236	2.21832	0.606447	2.5375	0	56.8305	5.42611	1.78742	0.845835	0.159591	57.5966
Rvs161		39.7064	0.55857	0.718162	5.56974	36.2113	19.4861	9.51165	1.4044	1.02139	0.255346	3.47909	56.8305	0	37.5359	5.07501	1.9151	1.35653	17.9381
Gyl1		2.68114	0	0.0797957	0.462815	0.175551	1.73955	0.75008	0.143632	0.0478774	0.0478774	0.0797957	5.42611	37.5359	0	50.016	17.3795	0.207469	1.65975
Sec4		1.0533	0	0	0.239387	0.0957549	0.590488	0.287265	0.19151	0.0797957	0.0319183	0.0638366	1.78742	5.07501	50.016	0	6.44749	0.335142	0.766039
YNR065C		0.574529	0	0.0478774	0.0797957	0.0319183	0.335142	0.175551	0	0.0159591	0.0478774	0.0478774	0.845835	1.9151	17.3795	6.44749	0	0	0.462815
Myo5		46.856	55.4899	38.4456	0.606447	2.85669	37.6157	40.9192	0	0	1.19694	20.2362	0.159591	1.35653	0.207469	0.335142	0	0	0.335142
Lsb3		7.72423	0.446856	0.734121	11.2831	67.172	2.10661	1.88318	43.0418	7.83594	4.91542	39.9457	57.5966	17.9381	1.65975	0.766039	0.462815	0.335142	0
cluster 4	resolution 12nm
		Arc15	Arc18	Arc19	Arc35	Arc40	Arp2	Arp3	Sla1	Sla2	End3	Las17	Rvs167	Rvs161	Gyl1	Sec4	YNR065C	Myo5	Lsb3
Arc15		0	59.1418	16.9776	2.42537	6.52985	40.1119	39.3657	2.05224	49.2537	9.70149	64.7388	0.373134	2.05224	0.373134	0.186567	0	52.4254	1.49254
Arc18		59.1418	0	92.1642	60.6343	81.5299	78.3582	83.9552	0.186567	64.9254	0.373134	85.2612	0	1.6791	0.186567	0	0	61.5672	0.373134
Arc19		16.9776	92.1642	0	59.5149	48.5075	43.4701	58.9552	0.186567	44.9627	1.1194	27.4254	3.91791	11.194	0.746269	1.1194	0	39.1791	2.98507
Arc35		2.42537	60.6343	59.5149	0	85.6343	58.209	55.0373	0.746269	16.791	0.186567	24.2537	56.3433	22.5746	2.23881	2.05224	0.186567	1.1194	12.1269
Arc40		6.52985	81.5299	48.5075	85.6343	0	43.6567	21.4552	20.5224	55.9701	1.86567	87.3134	65.4851	53.5448	0.186567	0.186567	0	3.35821	66.2313
Arp2		40.1119	78.3582	43.4701	58.209	43.6567	0	76.1194	0	4.66418	0.559701	39.5522	7.64925	10.0746	0.932836	0.559701	0	32.6493	5.59701
Arp3		39.3657	83.9552	58.9552	55.0373	21.4552	76.1194	0	0	6.15672	0.559701	28.9179	1.30597	5.22388	1.30597	0	0.373134	37.6866	1.86567
Sla1		2.05224	0.186567	0.186567	0.746269	20.5224	0	0	0	0	45.3358	24.6269	2.42537	6.90299	0.186567	0.746269	0	0	42.1642
Sla2		49.2537	64.9254	44.9627	16.791	55.9701	4.66418	6.15672	0	0	52.2388	54.1045	2.79851	13.4328	0.746269	1.1194	0	0	3.54478
End3		9.70149	0.373134	1.1194	0.186567	1.86567	0.559701	0.559701	45.3358	52.2388	0	54.8507	0.559701	1.30597	0	0.373134	0	0.932836	5.78358
Las17		64.7388	85.2612	27.4254	24.2537	87.3134	39.5522	28.9179	24.6269	54.1045	54.8507	0	2.23881	0.559701	0	0	0	16.9776	45.8955
Rvs167		0.373134	0	3.91791	56.3433	65.4851	7.64925	1.30597	2.42537	2.79851	0.559701	2.23881	0	59.5149	7.83582	1.49254	1.1194	0.373134	57.0896
Rvs161		2.05224	1.6791	11.194	22.5746	53.5448	10.0746	5.22388	6.90299	13.4328	1.30597	0.559701	59.5149	0	35.8209	5.03731	2.42537	0.559701	9.32836
Gyl1		0.373134	0.186567	0.746269	2.23881	0.186567	0.932836	1.30597	0.186567	0.746269	0	0	7.83582	35.8209	0	49.4403	17.3507	0.186567	0.932836
Sec4		0.186567	0	1.1194	2.05224	0.186567	0.559701	0	0.746269	1.1194	0.373134	0	1.49254	5.03731	49.4403	0	5.97015	0.186567	0.559701
YNR065C		0	0	0	0.186567	0	0	0.373134	0	0	0	0	1.1194	2.42537	17.3507	5.97015	0	0	0.186567
Myo5		52.4254	61.5672	39.1791	1.1194	3.35821	32.6493	37.6866	0	0	0.932836	16.9776	0.373134	0.559701	0.186567	0.186567	0	0	1.30597
Lsb3		1.49254	0.373134	2.98507	12.1269	66.2313	5.59701	1.86567	42.1642	3.54478	5.78358	45.8955	57.0896	9.32836	0.932836	0.559701	0.186567	1.30597	0
cluster 5	resolution 12nm
		Arc15	Arc18	Arc19	Arc35	Arc40	Arp2	Arp3	Sla1	Sla2	End3	Las17	Rvs167	Rvs161	Gyl1	Sec4	YNR065C	Myo5	Lsb3
Arc15		0	25.1337	6.41711	0.534759	12.8342	72.1925	47.0588	0.534759	5.88235	2.13904	72.7273	0	5.34759	0	0	0	54.5455	5.34759
Arc18		25.1337	0	97.3262	68.4492	77.0053	73.262	76.4706	0	80.2139	0.534759	82.3529	0	0.534759	0	0	0	59.893	0.534759
Arc19		6.41711	97.3262	0	78.6096	22.9947	24.5989	66.8449	0	64.7059	1.06952	13.9037	0.534759	2.13904	0	0	0	42.7807	0
Arc35		0.534759	68.4492	78.6096	0	86.0963	55.615	55.0802	0	27.2727	0.534759	4.81283	39.0374	22.9947	2.6738	2.13904	0.534759	0	2.13904
Arc40		12.8342	77.0053	22.9947	86.0963	0	68.4492	13.9037	18.1818	62.0321	1.60428	91.9786	71.123	39.0374	1.06952	0.534759	0	0	63.1016
Arp2		72.1925	73.262	24.5989	55.615	68.4492	0	87.7005	0	1.06952	0	58.2888	13.369	28.877	2.6738	0.534759	0	15.508	9.09091
Arp3		47.0588	76.4706	66.8449	55.0802	13.9037	87.7005	0	0	1.06952	0	14.9733	2.6738	5.34759	0	0.534759	0	45.9893	1.06952
Sla1		0.534759	0	0	0	18.1818	0	0	0	0	45.9893	25.1337	2.6738	1.06952	0.534759	0	0	0	44.9198
Sla2		5.88235	80.2139	64.7059	27.2727	62.0321	1.06952	1.06952	0	0	56.1497	47.5936	1.60428	2.13904	0	0	0	0	2.6738
End3		2.13904	0.534759	1.06952	0.534759	1.60428	0	0	45.9893	56.1497	0	54.5455	0.534759	0	0	0	0	3.74332	2.13904
Las17		72.7273	82.3529	13.9037	4.81283	91.9786	58.2888	14.9733	25.1337	47.5936	54.5455	0	1.60428	3.20856	0	0	0	23.5294	45.4545
Rvs167		0	0	0.534759	39.0374	71.123	13.369	2.6738	2.6738	1.60428	0.534759	1.60428	0	71.123	8.55615	5.88235	4.27807	0	45.9893
Rvs161		5.34759	0.534759	2.13904	22.9947	39.0374	28.877	5.34759	1.06952	2.13904	0	3.20856	71.123	0	37.9679	7.48663	0.534759	0	19.2513
Gyl1		0	0	0	2.6738	1.06952	2.6738	0	0.534759	0	0	0	8.55615	37.9679	0	51.3369	20.3209	0.534759	1.60428
Sec4		0	0	0	2.13904	0.534759	0.534759	0.534759	0	0	0	0	5.88235	7.48663	51.3369	0	8.02139	0	0.534759
YNR065C		0	0	0	0.534759	0	0	0	0	0	0	0	4.27807	0.534759	20.3209	8.02139	0	0	0.534759
Myo5		54.5455	59.893	42.7807	0	0	15.508	45.9893	0	0	3.74332	23.5294	0	0	0.534759	0	0	0	0
Lsb3		5.34759	0.534759	0	2.13904	63.1016	9.09091	1.06952	44.9198	2.6738	2.13904	45.4545	45.9893	19.2513	1.60428	0.534759	0.534759	0	0

## Sheet: 15nm
cluster 1	resolution 15nm
		Arc15	Arc18	Arc19	Arc35	Arc40	Arp2	Arp3	Sla1	Sla2	End3	Las17	Rvs167	Rvs161	Gyl1	Sec4	YNR065C	Myo5	Lsb3
Arc15		0	70.6654	20.0562	10.1218	18.5567	59.2315	46.298	2.43674	68.8847	21.1809	64.1987	5.62324	15.5576	1.31209	0.187441	0.562324	73.7582	4.49859
Arc18		70.6654	0	97.3758	86.2231	93.1584	91.1903	90.0656	0.374883	72.3524	2.7179	91.3777	2.7179	6.93533	0.0937207	0	0.0937207	75.164	3.74883
Arc19		20.0562	97.3758	0	76.7573	66.1668	68.6973	61.0122	1.21837	46.298	2.81162	52.4836	10.0281	13.1209	0.468604	0.468604	0.562324	59.5127	11.9025
Arc35		10.1218	86.2231	76.7573	0	94.283	74.1331	64.3861	1.87441	36.8322	1.59325	26.3355	70.478	35.4264	4.49859	1.68697	1.31209	4.68604	22.8679
Arc40		18.5567	93.1584	66.1668	94.283	0	29.3346	39.0815	43.2052	84.7235	7.77882	97.2821	89.8782	66.1668	1.03093	0.187441	0	6.09185	86.2231
Arp2		59.2315	91.1903	68.6973	74.1331	29.3346	0	82.9428	0.281162	14.5267	0.468604	27.5539	7.59138	12.3711	1.40581	0.468604	0.187441	68.2287	2.53046
Arp3		46.298	90.0656	61.0122	64.3861	39.0815	82.9428	0	0.937207	9.27835	1.03093	51.9213	6.84161	6.84161	0.562324	0.0937207	0.281162	70.8529	11.1528
Sla1		2.43674	0.374883	1.21837	1.87441	43.2052	0.281162	0.937207	0	47.1415	77.1321	66.9166	9.37207	13.9644	2.43674	1.40581	0.656045	0.187441	76.1949
Sla2		68.8847	72.3524	46.298	36.8322	84.7235	14.5267	9.27835	47.1415	0	72.7273	81.537	10.403	37.4883	4.87348	2.2493	1.49953	12.4649	10.8716
End3		21.1809	2.7179	2.81162	1.59325	7.77882	0.468604	1.03093	77.1321	72.7273	0	75.6326	1.78069	2.53046	0.656045	0.562324	0.0937207	2.15558	8.90347
Las17		64.1987	91.3777	52.4836	26.3355	97.2821	27.5539	51.9213	66.9166	81.537	75.6326	0	3.84255	2.7179	0.468604	0	0	49.1097	58.0131
Rvs167		5.62324	2.7179	10.0281	70.478	89.8782	7.59138	6.84161	9.37207	10.403	1.78069	3.84255	0	79.0066	12.09	3.46767	2.99906	1.21837	77.4133
Rvs161		15.5576	6.93533	13.1209	35.4264	66.1668	12.3711	6.84161	13.9644	37.4883	2.53046	2.7179	79.0066	0	53.2334	10.1218	5.62324	2.06186	20.2437
Gyl1		1.31209	0.0937207	0.468604	4.49859	1.03093	1.40581	0.562324	2.43674	4.87348	0.656045	0.468604	12.09	53.2334	0	69.3533	49.8594	0.374883	3.1865
Sec4		0.187441	0	0.468604	1.68697	0.187441	0.468604	0.0937207	1.40581	2.2493	0.562324	0	3.46767	10.1218	69.3533	0	15.089	0.468604	1.49953
YNR065C		0.562324	0.0937207	0.562324	1.31209	0	0.187441	0.281162	0.656045	1.49953	0.0937207	0	2.99906	5.62324	49.8594	15.089	0	0.374883	0.749766
Myo5		73.7582	75.164	59.5127	4.68604	6.09185	68.2287	70.8529	0.187441	12.4649	2.15558	49.1097	1.21837	2.06186	0.374883	0.468604	0.374883	0	2.34302
Lsb3		4.49859	3.74883	11.9025	22.8679	86.2231	2.53046	11.1528	76.1949	10.8716	8.90347	58.0131	77.4133	20.2437	3.1865	1.49953	0.749766	2.34302	0
cluster 2	resolution 15nm
		Arc15	Arc18	Arc19	Arc35	Arc40	Arp2	Arp3	Sla1	Sla2	End3	Las17	Rvs167	Rvs161	Gyl1	Sec4	YNR065C	Myo5	Lsb3
Arc15		0	54.3063	13.2027	9.42066	53.4812	43.0806	76.4655	3.67887	26.3022	2.71618	58.5869	8.3892	55.6988	7.83909	2.61303	1.87382	66.9417	12.9792
Arc18		54.3063	0	98.023	81.8979	89.2384	92.436	88.2242	0.842359	77.1016	3.66168	91.0263	2.23483	3.98831	0.068764	0.034382	0	75.0387	1.49562
Arc19		13.2027	98.023	0	66.0306	35.7229	81.004	47.9629	1.58157	67.9904	8.56111	56.438	3.45539	3.79921	0.481348	0.189101	0.154719	59.498	2.73337
Arc35		9.42066	81.8979	66.0306	0	92.0062	59.5152	75.4685	3.55854	49.1319	2.06292	31.1673	63.8473	15.7985	1.97696	1.25494	0.653258	4.45247	20.5948
Arc40		53.4812	89.2384	35.7229	92.0062	0	22.589	68.5921	33.213	73.354	4.48685	97.6448	90.0808	63.727	1.03146	0.567303	0.206292	8.52673	84.9235
Arp2		43.0806	92.436	81.004	59.5152	22.589	0	86.8489	0.412584	9.85044	1.82225	38.2156	3.2491	4.93381	0.945505	0.481348	0.739213	76.7062	2.23483
Arp3		76.4655	88.2242	47.9629	75.4685	68.5921	86.8489	0	0.257865	4.86505	0.550112	36.187	25.2879	36.5996	4.43528	1.66753	0.911123	63.4348	5.24325
Sla1		3.67887	0.842359	1.58157	3.55854	33.213	0.412584	0.257865	0	49.1834	73.9213	65.9618	9.71291	6.18876	1.77067	1.54719	0.68764	0.275056	78.941
Sla2		26.3022	77.1016	67.9904	49.1319	73.354	9.85044	4.86505	49.1834	0	75.2622	87.1068	6.77325	7.6328	1.10022	0.893932	0.34382	13.5809	18.36
End3		2.71618	3.66168	8.56111	2.06292	4.48685	1.82225	0.550112	73.9213	75.2622	0	73.1649	0.928314	0.928314	0.51573	0.378202	0.34382	4.31494	9.60976
Las17		58.5869	91.0263	56.438	31.1673	97.6448	38.2156	36.187	65.9618	87.1068	73.1649	0	6.8764	13.0136	1.08303	0.601685	0.275056	43.7167	56.9022
Rvs167		8.3892	2.23483	3.45539	63.8473	90.0808	3.2491	25.2879	9.71291	6.77325	0.928314	6.8764	0	74.6433	12.3259	4.29775	3.35224	1.59876	77.5314
Rvs161		55.6988	3.98831	3.79921	15.7985	63.727	4.93381	36.5996	6.18876	7.6328	0.928314	13.0136	74.6433	0	57.1944	10.985	6.25752	6.25752	32.405
Gyl1		7.83909	0.068764	0.481348	1.97696	1.03146	0.945505	4.43528	1.77067	1.10022	0.51573	1.08303	12.3259	57.1944	0	69.3141	49.5272	1.78786	5.56988
Sec4		2.61303	0.034382	0.189101	1.25494	0.567303	0.481348	1.66753	1.54719	0.893932	0.378202	0.601685	4.29775	10.985	69.3141	0	13.7356	1.25494	2.20045
YNR065C		1.87382	0	0.154719	0.653258	0.206292	0.739213	0.911123	0.68764	0.34382	0.34382	0.275056	3.35224	6.25752	49.5272	13.7356	0	0.704831	1.65034
Myo5		66.9417	75.0387	59.498	4.45247	8.52673	76.7062	63.4348	0.275056	13.5809	4.31494	43.7167	1.59876	6.25752	1.78786	1.25494	0.704831	0	1.04865
Lsb3		12.9792	1.49562	2.73337	20.5948	84.9235	2.23483	5.24325	78.941	18.36	9.60976	56.9022	77.5314	32.405	5.56988	2.20045	1.65034	1.04865	0
cluster 3	resolution 15nm
		Arc15	Arc18	Arc19	Arc35	Arc40	Arp2	Arp3	Sla1	Sla2	End3	Las17	Rvs167	Rvs161	Gyl1	Sec4	YNR065C	Myo5	Lsb3
Arc15		0	46.3613	9.81487	6.99011	56.8146	72.1034	50.8299	3.52697	17.8583	1.57996	59.5436	9.94255	58.3786	7.00606	2.5375	1.70763	68.2413	15.4963
Arc18		46.3613	0	98.6116	79.1414	86.1953	87.6795	89.1318	0.989467	80.4979	4.06958	90.4724	1.80338	1.94702	0.0159591	0.0319183	0.0159591	74.3217	1.50016
Arc19		9.81487	98.6116	0	63.7089	31.4236	53.3355	69.5978	1.53208	74.8643	8.69773	55.4421	1.61187	1.30865	0.175551	0.0638366	0.111714	62.3683	1.30865
Arc35		6.99011	79.1414	63.7089	0	93.1056	76.7954	62.4003	4.81966	52.0428	1.97893	28.4073	64.858	12.1768	1.30865	0.654325	0.670284	2.40983	20.6511
Arc40		56.8146	86.1953	31.4236	93.1056	0	67.6349	38.3977	34.9984	67.6827	4.72391	97.4146	89.8819	57.038	0.718162	0.287265	0.0957549	5.71337	85.6527
Arp2		72.1034	87.6795	53.3355	76.7954	67.6349	0	87.8711	0.414938	3.27162	0.255346	33.0195	22.6939	35.5091	4.05362	1.64379	1.42036	68.2253	4.59623
Arp3		50.8299	89.1318	69.5978	62.4003	38.3977	87.8711	0	0.478774	8.37855	1.57996	40.7597	10.6128	16.8209	2.2662	0.766039	0.781998	73.7153	4.06958
Sla1		3.52697	0.989467	1.53208	4.81966	34.9984	0.414938	0.478774	0	49.7766	74.625	66.8688	8.58602	4.19726	0.734121	0.638366	0.36706	0.351101	77.5934
Sla2		17.8583	80.4979	74.8643	52.0428	67.6827	3.27162	8.37855	49.7766	0	74.7367	87.5359	5.63358	2.76093	0.159591	0.111714	0.207469	12.4801	16.789
End3		1.57996	4.06958	8.69773	1.97893	4.72391	0.255346	1.57996	74.625	74.7367	0	72.6779	1.08522	0.462815	0.111714	0.159591	0.159591	3.55889	9.35206
Las17		59.5436	90.4724	55.4421	28.4073	97.4146	33.0195	40.7597	66.8688	87.5359	72.6779	0	6.33578	8.87328	0.398979	0.207469	0.159591	47.7178	58.4903
Rvs167		9.94255	1.80338	1.61187	64.858	89.8819	22.6939	10.6128	8.58602	5.63358	1.08522	6.33578	0	76.6996	12.2566	4.1813	2.68114	0.638366	76.8912
Rvs161		58.3786	1.94702	1.30865	12.1768	57.038	35.5091	16.8209	4.19726	2.76093	0.462815	8.87328	76.6996	0	57.1976	10.6607	5.53782	3.25567	32.046
Gyl1		7.00606	0.0159591	0.175551	1.30865	0.718162	4.05362	2.2662	0.734121	0.159591	0.111714	0.398979	12.2566	57.1976	0	69.3744	48.7073	0.94159	4.38876
Sec4		2.5375	0.0319183	0.0638366	0.654325	0.287265	1.64379	0.766039	0.638366	0.111714	0.159591	0.207469	4.1813	10.6607	69.3744	0	14.3792	0.92563	1.70763
YNR065C		1.70763	0.0159591	0.111714	0.670284	0.0957549	1.42036	0.781998	0.36706	0.207469	0.159591	0.159591	2.68114	5.53782	48.7073	14.3792	0	0.526652	1.564
Myo5		68.2413	74.3217	62.3683	2.40983	5.71337	68.2253	73.7153	0.351101	12.4801	3.55889	47.7178	0.638366	3.25567	0.94159	0.92563	0.526652	0	0.92563
Lsb3		15.4963	1.50016	1.30865	20.6511	85.6527	4.59623	4.06958	77.5934	16.789	9.35206	58.4903	76.8912	32.046	4.38876	1.70763	1.564	0.92563	0
cluster 4	resolution 15nm
		Arc15	Arc18	Arc19	Arc35	Arc40	Arp2	Arp3	Sla1	Sla2	End3	Las17	Rvs167	Rvs161	Gyl1	Sec4	YNR065C	Myo5	Lsb3
Arc15		0	78.1716	26.1194	5.03731	10.8209	48.3209	52.6119	3.91791	66.6045	23.3209	78.5448	0.932836	5.03731	0.559701	0.373134	0.746269	76.4925	2.61194
Arc18		78.1716	0	96.8284	77.7985	90.8582	89.3657	92.5373	0.373134	80.0373	2.05224	91.2313	1.30597	4.66418	0.186567	0	0	81.7164	0.746269
Arc19		26.1194	96.8284	0	72.2015	63.6194	58.3955	69.5896	1.49254	60.6343	2.23881	33.9552	7.27612	19.5896	3.17164	2.23881	0.186567	62.1269	6.34328
Arc35		5.03731	77.7985	72.2015	0	96.4552	70.3358	69.2164	2.98507	33.7687	0.559701	35.2612	76.1194	41.0448	6.15672	2.98507	1.49254	4.29104	24.4403
Arc40		10.8209	90.8582	63.6194	96.4552	0	58.7687	28.7313	39.5522	71.8284	6.34328	97.5746	85.8209	73.3209	0.559701	0.373134	0	6.52985	82.4627
Arp2		48.3209	89.3657	58.3955	70.3358	58.7687	0	86.9403	0.559701	7.46269	0.559701	47.2015	13.806	18.097	3.17164	1.30597	0.373134	62.6866	12.6866
Arp3		52.6119	92.5373	69.5896	69.2164	28.7313	86.9403	0	0.186567	11.9403	1.1194	36.9403	4.66418	10.2612	1.86567	0.932836	0.559701	72.5746	3.91791
Sla1		3.91791	0.373134	1.49254	2.98507	39.5522	0.559701	0.186567	0	46.8284	75.1866	63.806	13.0597	15.1119	2.05224	1.30597	0.559701	0	77.2388
Sla2		66.6045	80.0373	60.6343	33.7687	71.8284	7.46269	11.9403	46.8284	0	73.1343	83.5821	6.52985	24.6269	2.98507	2.23881	0.932836	19.5896	7.64925
End3		23.3209	2.05224	2.23881	0.559701	6.34328	0.559701	1.1194	75.1866	73.1343	0	71.8284	1.1194	2.05224	0.373134	0.559701	0.186567	3.35821	9.51493
Las17		78.5448	91.2313	33.9552	35.2612	97.5746	47.2015	36.9403	63.806	83.5821	71.8284	0	8.02239	1.6791	0	0	0	37.8731	67.9104
Rvs167		0.932836	1.30597	7.27612	76.1194	85.8209	13.806	4.66418	13.0597	6.52985	1.1194	8.02239	0	76.6791	17.1642	4.29104	4.29104	0.559701	79.4776
Rvs161		5.03731	4.66418	19.5896	41.0448	73.3209	18.097	10.2612	15.1119	24.6269	2.05224	1.6791	76.6791	0	55.7836	10.6343	5.22388	1.49254	20.1493
Gyl1		0.559701	0.186567	3.17164	6.15672	0.559701	3.17164	1.86567	2.05224	2.98507	0.373134	0	17.1642	55.7836	0	70.8955	46.0821	0.746269	2.98507
Sec4		0.373134	0	2.23881	2.98507	0.373134	1.30597	0.932836	1.30597	2.23881	0.559701	0	4.29104	10.6343	70.8955	0	12.3134	0.373134	1.30597
YNR065C		0.746269	0	0.186567	1.49254	0	0.373134	0.559701	0.559701	0.932836	0.186567	0	4.29104	5.22388	46.0821	12.3134	0	0.186567	0.932836
Myo5		76.4925	81.7164	62.1269	4.29104	6.52985	62.6866	72.5746	0	19.5896	3.35821	37.8731	0.559701	1.49254	0.746269	0.373134	0.186567	0	2.42537
Lsb3		2.61194	0.746269	6.34328	24.4403	82.4627	12.6866	3.91791	77.2388	7.64925	9.51493	67.9104	79.4776	20.1493	2.98507	1.30597	0.932836	2.42537	0
cluster 5	resolution 15nm
		Arc15	Arc18	Arc19	Arc35	Arc40	Arp2	Arp3	Sla1	Sla2	End3	Las17	Rvs167	Rvs161	Gyl1	Sec4	YNR065C	Myo5	Lsb3
Arc15		0	48.6631	12.2995	1.60428	17.1123	86.631	65.7754	1.60428	7.48663	4.27807	88.7701	2.6738	9.62567	0.534759	1.06952	0	74.3316	10.6952
Arc18		48.6631	0	98.9305	88.7701	89.3048	81.8182	93.0481	1.06952	94.6524	3.20856	90.9091	0.534759	1.06952	0	0	0	83.9572	0.534759
Arc19		12.2995	98.9305	0	88.7701	37.4332	33.1551	81.2834	0	83.4225	2.6738	19.2513	1.60428	3.74332	0	0	0	71.123	0
Arc35		1.60428	88.7701	88.7701	0	96.2567	72.1925	72.7273	1.60428	51.3369	0.534759	9.09091	60.9626	35.8289	9.09091	3.20856	3.20856	4.27807	4.81283
Arc40		17.1123	89.3048	37.4332	96.2567	0	82.8877	24.0642	38.5027	77.0053	4.27807	100	86.0963	58.2888	1.06952	0.534759	0	1.06952	85.5615
Arp2		86.631	81.8182	33.1551	72.1925	82.8877	0	96.2567	0	2.13904	0.534759	74.8663	22.4599	48.6631	5.88235	1.60428	0	28.3422	24.5989
Arp3		65.7754	93.0481	81.2834	72.7273	24.0642	96.2567	0	0	1.06952	0	21.3904	4.81283	9.09091	1.60428	1.06952	0	85.0267	2.13904
Sla1		1.60428	1.06952	0	1.60428	38.5027	0	0	0	47.5936	79.6791	63.6364	12.8342	6.41711	1.60428	1.60428	0	0	80.2139
Sla2		7.48663	94.6524	83.4225	51.3369	77.0053	2.13904	1.06952	47.5936	0	75.4011	82.3529	5.88235	3.74332	0.534759	1.06952	0	24.0642	8.55615
End3		4.27807	3.20856	2.6738	0.534759	4.27807	0.534759	0	79.6791	75.4011	0	71.6578	1.06952	0	0	0.534759	0	6.95187	5.34759
Las17		88.7701	90.9091	19.2513	9.09091	100	74.8663	21.3904	63.6364	82.3529	71.6578	0	5.34759	6.41711	0	0	0	50.8021	72.1925
Rvs167		2.6738	0.534759	1.60428	60.9626	86.0963	22.4599	4.81283	12.8342	5.88235	1.06952	5.34759	0	87.7005	20.8556	13.369	8.55615	0.534759	68.984
Rvs161		9.62567	1.06952	3.74332	35.8289	58.2888	48.6631	9.09091	6.41711	3.74332	0	6.41711	87.7005	0	58.8235	12.8342	4.81283	1.06952	38.5027
Gyl1		0.534759	0	0	9.09091	1.06952	5.88235	1.60428	1.60428	0.534759	0	0	20.8556	58.8235	0	67.3797	52.4064	0.534759	6.41711
Sec4		1.06952	0	0	3.20856	0.534759	1.60428	1.06952	1.60428	1.06952	0.534759	0	13.369	12.8342	67.3797	0	17.6471	0.534759	1.60428
YNR065C		0	0	0	3.20856	0	0	0	0	0	0	0	8.55615	4.81283	52.4064	17.6471	0	0	1.06952
Myo5		74.3316	83.9572	71.123	4.27807	1.06952	28.3422	85.0267	0	24.0642	6.95187	50.8021	0.534759	1.06952	0.534759	0.534759	0	0	0
Lsb3		10.6952	0.534759	0	4.81283	85.5615	24.5989	2.13904	80.2139	8.55615	5.34759	72.1925	68.984	38.5027	6.41711	1.60428	1.06952	0	0

## Sheet: 20nm
cluster 1	resolution 20nm
		Arc15	Arc18	Arc19	Arc35	Arc40	Arp2	Arp3	Sla1	Sla2	End3	Las17	Rvs167	Rvs161	Gyl1	Sec4	YNR065C	Myo5	Lsb3
Arc15		0	87.7226	45.2671	25.6795	50.0469	75.6326	64.8547	5.99813	77.1321	38.8941	79.4752	10.4967	22.1181	3.74883	0.749766	1.59325	84.1612	8.90347
Arc18		87.7226	0	99.7188	96.2512	98.313	97.1884	96.7198	3.37395	89.0347	15.2765	95.97	21.3683	26.523	0.843486	0.468604	0.468604	88.5661	23.4302
Arc19		45.2671	99.7188	0	91.3777	88.2849	86.5979	82.9428	4.21743	62.7929	7.31022	77.1321	28.3974	26.4292	4.21743	1.21837	1.21837	76.1012	23.8988
Arc35		25.6795	96.2512	91.3777	0	98.6879	88.8472	82.7554	4.87348	56.4199	3.84255	59.8875	89.2221	65.2296	13.6832	5.06092	4.31115	11.5276	45.9231
Arc40		50.0469	98.313	88.2849	98.6879	0	67.3852	71.9775	72.1649	94.7516	25.9606	100	98.2193	86.5979	6.46673	1.49953	0.281162	16.3074	98.0319
Arp2		75.6326	97.1884	86.5979	88.8472	67.3852	0	94.0019	1.12465	34.6767	2.62418	55.2015	16.5886	21.0872	2.90534	1.03093	1.21837	87.3477	7.77882
Arp3		64.8547	96.7198	82.9428	82.7554	71.9775	94.0019	0	3.1865	23.7113	3.93627	72.821	19.4939	13.6832	1.78069	0.749766	0.843486	88.3786	21.6495
Sla1		5.99813	3.37395	4.21743	4.87348	72.1649	1.12465	3.1865	0	80.3187	95.2202	92.8772	29.8969	30.0843	7.87254	4.31115	3.37395	1.68697	93.9082
Sla2		77.1321	89.0347	62.7929	56.4199	94.7516	34.6767	23.7113	80.3187	0	89.6907	96.9072	23.8988	57.9194	14.2455	6.56045	5.4358	30.3655	26.4292
End3		38.8941	15.2765	7.31022	3.84255	25.9606	2.62418	3.93627	95.2202	89.6907	0	90.6279	3.56139	5.4358	1.87441	1.59325	0.656045	9.09091	18.463
Las17		79.4752	95.97	77.1321	59.8875	100	55.2015	72.821	92.8772	96.9072	90.6279	0	18.6504	9.9344	0.937207	0.468604	0.0937207	69.0722	82.1931
Rvs167		10.4967	21.3683	28.3974	89.2221	98.2193	16.5886	19.4939	29.8969	23.8988	3.56139	18.6504	0	91.7526	30.0843	10.4967	8.24742	3.74883	92.2212
Rvs161		22.1181	26.523	26.4292	65.2296	86.5979	21.0872	13.6832	30.0843	57.9194	5.4358	9.9344	91.7526	0	77.3196	24.7423	15.8388	6.37301	43.3927
Gyl1		3.74883	0.843486	4.21743	13.6832	6.46673	2.90534	1.78069	7.87254	14.2455	1.87441	0.937207	30.0843	77.3196	0	87.1603	79.2877	1.59325	8.05998
Sec4		0.749766	0.468604	1.21837	5.06092	1.49953	1.03093	0.749766	4.31115	6.56045	1.59325	0.468604	10.4967	24.7423	87.1603	0	28.4911	1.59325	3.74883
YNR065C		1.59325	0.468604	1.21837	4.31115	0.281162	1.21837	0.843486	3.37395	5.4358	0.656045	0.0937207	8.24742	15.8388	79.2877	28.4911	0	0.937207	2.43674
Myo5		84.1612	88.5661	76.1012	11.5276	16.3074	87.3477	88.3786	1.68697	30.3655	9.09091	69.0722	3.74883	6.37301	1.59325	1.59325	0.937207	0	8.24742
Lsb3		8.90347	23.4302	23.8988	45.9231	98.0319	7.77882	21.6495	93.9082	26.4292	18.463	82.1931	92.2212	43.3927	8.05998	3.74883	2.43674	8.24742	0
cluster 2	resolution 20nm
		Arc15	Arc18	Arc19	Arc35	Arc40	Arp2	Arp3	Sla1	Sla2	End3	Las17	Rvs167	Rvs161	Gyl1	Sec4	YNR065C	Myo5	Lsb3
Arc15		0	79.5771	32.9207	24.6175	78.3737	61.3203	87.5021	9.33471	34.1069	7.11707	73.5946	26.5773	74.5058	20.7667	7.90786	5.60426	80.7461	26.8179
Arc18		79.5771	0	99.5874	95.1006	96.4071	98.384	96.3039	4.09146	92.0921	17.2769	96.7681	18.5491	21.2653	0.584494	0.326629	0.120337	88.3789	15.1453
Arc19		32.9207	99.5874	0	83.7889	75.4169	93.6909	78.1502	4.16022	82.9981	20.7151	78.9067	9.55819	7.94224	1.28932	0.618876	0.584494	77.7033	7.30617
Arc35		24.6175	95.1006	83.7889	0	97.7824	77.8924	89.29	10.7616	66.2025	4.86505	60.8217	83.9092	35.7401	6.01685	3.04281	2.40674	10.7959	43.4416
Arc40		78.3737	96.4071	75.4169	97.7824	0	62.1454	88.2414	64.0536	88.8087	19.2195	99.7249	98.5731	86.9864	6.6873	2.13168	0.945505	20.8355	96.9228
Arp2		61.3203	98.384	93.6909	77.8924	62.1454	0	95.2381	1.46123	26.3538	5.67303	64.1224	9.07684	12.4979	2.97404	1.39247	1.59876	92.3672	5.94808
Arp3		87.5021	96.3039	78.1502	89.29	88.2414	95.2381	0	1.30652	20.5948	1.94258	72.4428	48.7021	59.7559	12.5666	5.08853	3.55854	83.3763	17.0878
Sla1		9.33471	4.09146	4.16022	10.7616	64.0536	1.46123	1.30652	0	84.6828	93.5706	90.6137	24.8754	15.8329	6.27471	4.02269	3.23191	1.39247	96.1148
Sla2		34.1069	92.0921	82.9981	66.2025	88.8087	26.3538	20.5948	84.6828	0	90.6825	98.3669	20.7151	16.7268	3.91955	1.97696	1.53	34.2273	38.164
End3		7.11707	17.2769	20.7151	4.86505	19.2195	5.67303	1.94258	93.5706	90.6825	0	88.5336	3.09438	2.4755	1.35809	0.928314	1.04865	12.1368	20.4057
Las17		73.5946	96.7681	78.9067	60.8217	99.7249	64.1224	72.4428	90.6137	98.3669	88.5336	0	27.0414	30.4968	3.6273	1.77067	1.30652	63.0566	78.8723
Rvs167		26.5773	18.5491	9.55819	83.9092	98.5731	9.07684	48.7021	24.8754	20.7151	3.09438	27.0414	0	90.4934	29.5857	10.6584	8.92212	4.67595	93.1924
Rvs161		74.5058	21.2653	7.94224	35.7401	86.9864	12.4979	59.7559	15.8329	16.7268	2.4755	30.4968	90.4934	0	79.3536	24.2737	15.4375	12.9448	57.0741
Gyl1		20.7667	0.584494	1.28932	6.01685	6.6873	2.97404	12.5666	6.27471	3.91955	1.35809	3.6273	29.5857	79.3536	0	86.8833	78.9582	5.62145	14.492
Sec4		7.90786	0.326629	0.618876	3.04281	2.13168	1.39247	5.08853	4.02269	1.97696	0.928314	1.77067	10.6584	24.2737	86.8833	0	29.2591	3.21472	6.18876
YNR065C		5.60426	0.120337	0.584494	2.40674	0.945505	1.59876	3.55854	3.23191	1.53	1.04865	1.30652	8.92212	15.4375	78.9582	29.2591	0	3.31786	4.33213
Myo5		80.7461	88.3789	77.7033	10.7959	20.8355	92.3672	83.3763	1.39247	34.2273	12.1368	63.0566	4.67595	12.9448	5.62145	3.21472	3.31786	0	3.40382
Lsb3		26.8179	15.1453	7.30617	43.4416	96.9228	5.94808	17.0878	96.1148	38.164	20.4057	78.8723	93.1924	57.0741	14.492	6.18876	4.33213	3.40382	0
cluster 3	resolution 20nm
		Arc15	Arc18	Arc19	Arc35	Arc40	Arp2	Arp3	Sla1	Sla2	End3	Las17	Rvs167	Rvs161	Gyl1	Sec4	YNR065C	Myo5	Lsb3
Arc15		0	73.7153	27.6572	21.9917	80.3862	82.9078	65.7198	9.54357	23.7951	4.8037	74.1302	30.6894	78.3913	19.55	7.22949	5.41015	82.8599	32.1896
Arc18		73.7153	0	99.6968	93.5365	94.8931	95.8825	96.6167	4.38876	93.7919	19.0073	96.7443	16.8688	15.1612	0.19151	0.19151	0.0638366	87.9189	14.6984
Arc19		27.6572	99.6968	0	83.1631	72.5343	80.2266	88.5892	3.97383	88.7967	22.1194	78.918	5.61762	3.97383	0.462815	0.255346	0.255346	81.5512	5.18672
Arc35		21.9917	93.5365	83.1631	0	98.1807	90.1851	78.9658	12.3843	70.4437	4.83562	57.3572	85.1899	33.2908	4.75583	2.21832	2.40983	6.81455	41.6534
Arc40		80.3862	94.8931	72.5343	98.1807	0	88.1902	71.7842	62.895	85.5091	18.8797	99.7766	98.5956	82.8918	5.20268	1.86722	0.638366	18.4328	97.1433
Arp2		82.9078	95.8825	80.2266	90.1851	88.1902	0	95.9783	1.34057	19.6297	1.19694	68.2094	47.7976	58.3945	12.2885	4.99521	3.87807	87.0571	16.422
Arp3		65.7198	96.6167	88.5892	78.9658	71.7842	95.9783	0	1.32461	24.9441	4.61219	66.5496	22.3588	28.9658	6.46345	2.9684	2.28216	90.233	11.1076
Sla1		9.54357	4.38876	3.97383	12.3843	62.895	1.34057	1.32461	0	84.6313	93.5685	91.2544	24.9441	11.347	3.09607	1.96297	2.09065	1.19694	95.7868
Sla2		23.7951	93.7919	88.7967	70.4437	85.5091	19.6297	24.9441	84.6313	0	91.2863	98.0051	16.9167	7.93169	0.829876	0.446856	0.494733	32.5567	35.4612
End3		4.8037	19.0073	22.1194	4.83562	18.8797	1.19694	4.61219	93.5685	91.2863	0	88.3339	2.87265	1.27673	0.36706	0.335142	0.398979	10.9001	19.6457
Las17		74.1302	96.7443	78.918	57.3572	99.7766	68.2094	66.5496	91.2544	98.0051	88.3339	0	25.774	25.4389	1.46824	0.829876	0.797957	66.023	79.3648
Rvs167		30.6894	16.8688	5.61762	85.1899	98.5956	47.7976	22.3588	24.9441	16.9167	2.87265	25.774	0	92.1162	30.5777	10.6447	7.62847	1.97893	92.4992
Rvs161		78.3913	15.1612	3.97383	33.2908	82.8918	58.3945	28.9658	11.347	7.93169	1.27673	25.4389	92.1162	0	78.9339	24.6728	15.7517	8.72965	57.2774
Gyl1		19.55	0.19151	0.462815	4.75583	5.20268	12.2885	6.46345	3.09607	0.829876	0.36706	1.46824	30.5777	78.9339	0	86.8816	77.2582	3.55889	11.8736
Sec4		7.22949	0.19151	0.255346	2.21832	1.86722	4.99521	2.9684	1.96297	0.446856	0.335142	0.829876	10.6447	24.6728	86.8816	0	30.482	2.44175	4.59623
YNR065C		5.41015	0.0638366	0.255346	2.40983	0.638366	3.87807	2.28216	2.09065	0.494733	0.398979	0.797957	7.62847	15.7517	77.2582	30.482	0	2.48963	4.37281
Myo5		82.8599	87.9189	81.5512	6.81455	18.4328	87.0571	90.233	1.19694	32.5567	10.9001	66.023	1.97893	8.72965	3.55889	2.44175	2.48963	0	2.6971
Lsb3		32.1896	14.6984	5.18672	41.6534	97.1433	16.422	11.1076	95.7868	35.4612	19.6457	79.3648	92.4992	57.2774	11.8736	4.59623	4.37281	2.6971	0
cluster 4	resolution 20nm
		Arc15	Arc18	Arc19	Arc35	Arc40	Arp2	Arp3	Sla1	Sla2	End3	Las17	Rvs167	Rvs161	Gyl1	Sec4	YNR065C	Myo5	Lsb3
Arc15		0	91.0448	48.8806	15.6716	39.5522	67.5373	70.8955	7.83582	80.7836	39.5522	88.9925	2.23881	8.20896	1.49254	0.746269	0.932836	88.9925	5.41045
Arc18		91.0448	0	99.8134	94.9627	98.694	96.6418	98.8806	3.91791	89.9254	16.0448	97.2015	17.1642	24.4403	1.30597	0.746269	0	92.9104	18.097
Arc19		48.8806	99.8134	0	88.9925	87.1269	83.9552	85.4478	6.52985	75.7463	6.52985	63.4328	19.7761	35.8209	12.5	5.78358	1.49254	80.4104	13.9925
Arc35		15.6716	94.9627	88.9925	0	100	85.8209	86.0075	9.14179	51.4925	2.79851	65.4851	92.5373	66.9776	18.2836	7.83582	2.61194	9.70149	51.4925
Arc40		39.5522	98.694	87.1269	100	0	84.5149	64.1791	68.8433	88.2463	24.4403	99.8134	97.5746	88.4328	8.39552	2.05224	0.559701	14.3657	95.8955
Arp2		67.5373	96.6418	83.9552	85.8209	84.5149	0	93.8433	1.86567	25.1866	2.42537	73.694	33.3955	35.4478	8.76866	4.10448	2.23881	81.7164	26.6791
Arp3		70.8955	98.8806	85.4478	86.0075	64.1791	93.8433	0	0.559701	28.3582	2.61194	63.806	12.5	17.5373	5.41045	1.86567	1.49254	91.9776	9.70149
Sla1		7.83582	3.91791	6.52985	9.14179	68.8433	1.86567	0.559701	0	80.4104	94.0299	90.2985	32.8358	26.8657	7.46269	3.17164	2.05224	1.1194	95.8955
Sla2		80.7836	89.9254	75.7463	51.4925	88.2463	25.1866	28.3582	80.4104	0	88.2463	97.0149	17.5373	40.6716	9.14179	4.29104	3.73134	44.5896	20.3358
End3		39.5522	16.0448	6.52985	2.79851	24.4403	2.42537	2.61194	94.0299	88.2463	0	87.6866	3.91791	4.47761	1.1194	1.1194	0.373134	9.14179	21.4552
Las17		88.9925	97.2015	63.4328	65.4851	99.8134	73.694	63.806	90.2985	97.0149	87.6866	0	27.4254	12.1269	0.186567	0.746269	0.186567	58.3955	87.3134
Rvs167		2.23881	17.1642	19.7761	92.5373	97.5746	33.3955	12.5	32.8358	17.5373	3.91791	27.4254	0	92.7239	33.209	10.4478	9.14179	1.86567	92.7239
Rvs161		8.20896	24.4403	35.8209	66.9776	88.4328	35.4478	17.5373	26.8657	40.6716	4.47761	12.1269	92.7239	0	81.3433	22.2015	15.2985	5.97015	41.0448
Gyl1		1.49254	1.30597	12.5	18.2836	8.39552	8.76866	5.41045	7.46269	9.14179	1.1194	0.186567	33.209	81.3433	0	88.0597	78.3582	1.86567	7.64925
Sec4		0.746269	0.746269	5.78358	7.83582	2.05224	4.10448	1.86567	3.17164	4.29104	1.1194	0.746269	10.4478	22.2015	88.0597	0	29.1045	2.98507	3.35821
YNR065C		0.932836	0	1.49254	2.61194	0.559701	2.23881	1.49254	2.05224	3.73134	0.373134	0.186567	9.14179	15.2985	78.3582	29.1045	0	0.559701	2.42537
Myo5		88.9925	92.9104	80.4104	9.70149	14.3657	81.7164	91.9776	1.1194	44.5896	9.14179	58.3955	1.86567	5.97015	1.86567	2.98507	0.559701	0	4.66418
Lsb3		5.41045	18.097	13.9925	51.4925	95.8955	26.6791	9.70149	95.8955	20.3358	21.4552	87.3134	92.7239	41.0448	7.64925	3.35821	2.42537	4.66418	0
cluster 5	resolution 20nm
		Arc15	Arc18	Arc19	Arc35	Arc40	Arp2	Arp3	Sla1	Sla2	End3	Las17	Rvs167	Rvs161	Gyl1	Sec4	YNR065C	Myo5	Lsb3
Arc15		0	84.492	27.8075	11.2299	37.9679	95.1872	82.3529	2.6738	11.2299	11.7647	96.7914	8.02139	19.7861	1.06952	1.06952	0	86.0963	24.5989
Arc18		84.492	0	100	98.3957	97.3262	94.6524	96.7914	3.20856	98.3957	26.738	94.1176	10.1604	12.8342	0.534759	0	0.534759	94.6524	13.369
Arc19		27.8075	100	0	94.6524	73.7968	73.262	91.9786	1.06952	95.7219	6.95187	52.4064	10.1604	10.1604	0	2.13904	0.534759	92.5134	2.13904
Arc35		11.2299	98.3957	94.6524	0	100	87.1658	89.8396	8.02139	79.1444	2.6738	45.4545	87.7005	65.7754	22.9947	9.62567	6.95187	9.09091	20.3209
Arc40		37.9679	97.3262	73.7968	100	0	94.1176	63.6364	73.7968	94.1176	19.7861	100	96.7914	83.9572	5.88235	2.6738	0	3.20856	96.2567
Arp2		95.1872	94.6524	73.262	87.1658	94.1176	0	98.9305	1.60428	17.6471	3.20856	90.3743	51.8717	65.2406	12.2995	5.34759	1.06952	58.2888	48.1283
Arp3		82.3529	96.7914	91.9786	89.8396	63.6364	98.9305	0	0.534759	11.7647	0	57.2193	9.62567	22.9947	5.88235	5.34759	0	97.861	3.20856
Sla1		2.6738	3.20856	1.06952	8.02139	73.7968	1.60428	0.534759	0	82.3529	95.7219	90.3743	33.1551	11.2299	3.74332	3.20856	1.60428	1.60428	96.7914
Sla2		11.2299	98.3957	95.7219	79.1444	94.1176	17.6471	11.7647	82.3529	0	92.5134	98.9305	15.508	7.48663	1.60428	1.06952	1.06952	60.4278	22.9947
End3		11.7647	26.738	6.95187	2.6738	19.7861	3.20856	0	95.7219	92.5134	0	88.7701	1.06952	0.534759	1.06952	1.06952	0	28.877	16.5775
Las17		96.7914	94.1176	52.4064	45.4545	100	90.3743	57.2193	90.3743	98.9305	88.7701	0	21.3904	22.9947	1.60428	0	0	76.4706	90.3743
Rvs167		8.02139	10.1604	10.1604	87.7005	96.7914	51.8717	9.62567	33.1551	15.508	1.06952	21.3904	0	97.861	44.9198	21.9251	16.5775	0.534759	89.3048
Rvs161		19.7861	12.8342	10.1604	65.7754	83.9572	65.2406	22.9947	11.2299	7.48663	0.534759	22.9947	97.861	0	81.2834	27.8075	14.9733	2.6738	69.5187
Gyl1		1.06952	0.534759	0	22.9947	5.88235	12.2995	5.88235	3.74332	1.60428	1.06952	1.60428	44.9198	81.2834	0	84.492	75.9358	1.06952	13.369
Sec4		1.06952	0	2.13904	9.62567	2.6738	5.34759	5.34759	3.20856	1.06952	1.06952	0	21.9251	27.8075	84.492	0	32.0856	1.06952	4.27807
YNR065C		0	0.534759	0.534759	6.95187	0	1.06952	0	1.60428	1.06952	0	0	16.5775	14.9733	75.9358	32.0856	0	0.534759	5.88235
Myo5		86.0963	94.6524	92.5134	9.09091	3.20856	58.2888	97.861	1.60428	60.4278	28.877	76.4706	0.534759	2.6738	1.06952	1.06952	0.534759	0	0.534759
Lsb3		24.5989	13.369	2.13904	20.3209	96.2567	48.1283	3.20856	96.7914	22.9947	16.5775	90.3743	89.3048	69.5187	13.369	4.27807	5.88235	0.534759	0
