# Supplementary material for: Exploration of the Dynamic Properties of Protein Complexes Predicted from Spatially Constrained Protein-Protein Interaction Networks
Source: PLoS Comput Biol. 2014 May 29;10(5):e1003654. doi: 10.1371/journal.pcbi.1003654 (PMC4038459; doi:10.1371/journal.pcbi.1003654)
Supplement: Dataset S3 — Protein bias, relates to Figure 6. Results for analysis of random or biased diffusion of protein distributions in the 5 regions shown in Figure 4D. (XLS) [file pcbi.1003654.s003.xls]

## Sheet: Cluster 1
	Highest variance	Mid variance	Lowest Variance
Arc15	-1.11244	0.69998	0.475398
Arc18	-0.076698	0.185278	-0.292611
Arc19	-0.117685	0.287464	-0.237933
Arc35	-0.0575789	0.484872	-0.339568
Arc40	-0.0899843	0.392756	-0.197106
Arp2	-0.0224591	0.560974	0.886628
Arp3	0.462927	0.403115	0.441254
Sla1	-0.884306	-0.0550236	-0.834066
Sla2	-1.02745	-0.165393	-0.713591
End3	-0.980132	0.494099	1.03622
Las17	0.836063	0.941817	0.452639
Rvs167	0.767615	-0.408187	-0.851582
Rvs161	0.492662	-0.131166	-0.676149
Gyl1	0.475771	-0.284885	-0.655403
Sec4	0.456365	0.234862	-0.559131
YNR065C	0.31752	-0.00840861	-0.627003
Myo5	0.484652	-0.704148	0.673288
Lsb3	0.140898	0.211008	1.17599

## Sheet: Cluster 2
	Highest variance	Mid variance	Lowest Variance
Arc15	0.560221	-0.300335	-0.814808
Arc18	0.0389137	-0.288419	-0.290393
Arc19	-0.410557	0.662278	-0.458815
Arc35	0.117491	1.52808	-0.187022
Arc40	0.0222901	-0.0572684	-0.0114263
Arp2	-0.420197	0.317857	0.653193
Arp3	0.545225	-0.691046	0.136783
Sla1	-0.239391	-0.158322	-1.27339
Sla2	0.338305	0.0634455	-0.621815
End3	-0.706635	0.42214	-0.720301
Las17	-0.309707	0.549669	-0.270343
Rvs167	0.389229	0.232498	0.535223
Rvs161	-0.190565	0.14178	0.247015
Gyl1	-0.14787	0.0576771	0.470108
Sec4	-0.0348582	-0.0404053	0.314682
YNR065C	-0.11845	-0.125995	0.455216
Myo5	-0.763732	-0.907715	0.434794
Lsb3	0.0013231	-0.271464	-0.414255

## Sheet: Cluster 3
	Highest variance	Mid variance	Lowest Variance
Arc15	-1.08922	-0.0796528	0.454281
Arc18	-0.117624	0.0862616	0.449905
Arc19	0.00889948	-0.356199	-0.856826
Arc35	0.0110831	0.927964	-1.11713
Arc40	-0.303969	-0.131044	0.268511
Arp2	-0.127591	1.12409	0.0359883
Arp3	0.242009	0.552409	-0.0809461
Sla1	-0.656656	-0.458274	-1.61967
Sla2	0.497589	-0.299677	-0.608446
End3	-0.565425	0.165861	-1.11347
Las17	-0.293581	-0.972654	-0.0334948
Rvs167	0.240345	-0.0879529	0.806623
Rvs161	-0.0786046	0.0481603	-0.137208
Gyl1	0.0103335	-0.164928	-0.172669
Sec4	-0.0198967	-0.0245612	0.0595414
YNR065C	-0.171317	-0.111777	0.144044
Myo5	0.0267015	-0.335435	-1.62206
Lsb3	-0.133132	0.0955258	1.67684

## Sheet: Cluster 4
	Highest variance	Mid variance	Lowest Variance
Arc15	-0.935138	0.317848	-0.373117
Arc18	0.256066	-0.548178	0.276797
Arc19	-0.892309	-0.0576033	-0.0637917
Arc35	0.301724	-0.400055	-0.293047
Arc40	0.101068	0.264545	0.221692
Arp2	-0.0944948	0.72626	0.1281
Arp3	0.325001	-0.230258	-0.0811946
Sla1	-0.375339	-0.705436	0.892125
Sla2	0.763455	-0.162025	-0.457463
End3	-0.281217	-0.925007	0.602278
Las17	0.359358	-1.25201	-0.27938
Rvs167	0.0180716	0.212905	-0.313367
Rvs161	0.33702	0.325149	-0.433416
Gyl1	0.166578	0.235972	-0.591061
Sec4	0.0855981	0.300507	-0.168873
YNR065C	0.0776301	0.00835465	-0.672646
Myo5	0.00296112	0.63106	-0.969549
Lsb3	0.0671709	-0.73185	0.460693

## Sheet: Cluster 5
	Highest variance	Mid variance	Lowest Variance
Arc15	-0.578367	0.360173	0.407758
Arc18	0.0677007	-1.38164	-0.443377
Arc19	0.327595	-0.182637	-0.843127
Arc35	0.34439	-1.09814	-0.511883
Arc40	-0.170531	0.631306	0.412431
Arp2	-1.05903	-0.76781	-0.279858
Arp3	0.325736	0.595356	-0.780802
Sla1	0.268156	-0.318221	0.580737
Sla2	-0.155429	0.298895	-0.924806
End3	-0.435757	0.197914	0.25893
Las17	0.033863	0.111531	0.590432
Rvs167	-0.0218854	0.724014	-0.16783
Rvs161	-0.464575	-0.103921	0.230709
Gyl1	-0.291604	-0.161131	-0.730621
Sec4	-0.129836	0.293015	0.0293148
YNR065C	0.138829	0.620014	-0.460184
Myo5	0.257819	-0.308391	-1.42692
Lsb3	0.0207715	-1.11469	-0.13567
